# Supplementary material for: Navigating Loss in Animal-Assisted Services: Volunteer Experiences and Implications for Programs Following Therapy Dog Death or Retirement
Source: Animals (Basel). 2026 Jan 9;16(2):202. doi: 10.3390/ani16020202 (PMC12837273; doi:10.3390/ani16020202)
Supplement: Supplementary file 1 [file animals-16-00202-s001.zip]

Archive with 1 entries (1 files):
- animals-4057391-supplementary.pdf
